# Supplementary material for: Virulence factor-related gut microbiota genes and immunoglobulin A levels as novel markers for machine learning-based classification of autism spectrum disorder
Source: Comput Struct Biotechnol J. 2020 Dec 29;19:545–54. doi: 10.1016/j.csbj.2020.12.012 (PMC7809157; doi:10.1016/j.csbj.2020.12.012)
Supplement: Supplementary data 2 [file mmc2.xlsx]

## Sheet: Legends
Table	Title	Legends
Supplementary Table 1	PERMANOVA test of the association between features and VFGM gene composition	ASD, autism spectrum disorder; df, degrees of freedom; GI, gastrointestinal; MeanSqs, mean squares; PERMANOVA, Permutational Multivariate Analysis of Variance Using Distance Matrices; Pr(>F), p value; SumsOfSqs, sum of squares; VFGM, virulence factor-related gut microbiota.
Supplementary Table 2	Identification of ASD-enriched or -depleted VFGM genes	*FDR (false discovery rate)-corrected p value according to the DESeq2 test. ASD, autism spectrum disorder; LPS, lipopolysaccharide; T3SS, type III secretion system; T4SS, type IV secretion system; TD, typical development; VFGM, virulence factor-related gut microbiota.

## Sheet: ST1
Name	df	SumsOfSqs	MeanSqs	F.Model	R2	Pr(>F)
ASD phenotype	1	0.027	0.027	3.908	0.051	0.0001
IgA content	1	0.013	0.013	1.781	0.024	0.029
Age	1	0.009	0.009	1.335	0.018	0.161
Gender	1	0.008	0.008	1.192	0.016	0.27
Neurological diseases history	1	0.005	0.005	0.911	0.048	0.162
GI symptoms	1	0.009	0.009	1.235	0.016	0.182
Prolonged labor	2	0.026	0.013	2.016	0.134	0.005

## Sheet: ST2
VFGM genes	genes info.	VF genes and Species info	p value*	ASD enriched or ASD depleted
ylI	cytolysin protein	Enterococcus faecalis str. MMH594	3.8e-05	ASD enriched
cylR1	cytolysin regulator	Enterococcus faecalis str. MMH594	9.85e-05	ASD enriched
legK2	T4SS effector	Legionella pneumophila subsp. pneumophila str. Philadelphia 1	4.41e-06	ASD enriched
lpg2552	T4SS effector	Legionella pneumophila subsp. pneumophila str. Philadelphia 1	1.47e-05	ASD enriched
espA	T3SS translocator protein	Escherichia coli O157:H7 str. EDL933	6.36e-05	ASD enriched
ospC4	T3SS effector	Shigella flexneri 2a str. 301	6.85e-07	ASD enriched
kfiC	LPS	Haemophilus influenzae Rd KW20	4.22e-05	ASD enriched
wlaN	LPS	Campylobacter jejuni subsp. jejuni NCTC 11168	6.85e-07	ASD enriched
Cj1137c	LPS	Campylobacter jejuni subsp. jejuni NCTC 11168	4.41e-06	ASD enriched
acpXL	LPS	Brucella melitensis bv. 1 str. 16M	6.3e-06	ASD enriched
capC	surface antigen	Bacillus anthracis	3.57e-05	ASD enriched
cpsJ	surface antigen	Streptococcus agalactiae 2603V/R	2e-05	ASD enriched
cpsH	surface antigen	Streptococcus agalactiae 2603V/R	9.46e-06	ASD enriched
cpsM	surface antigen	Streptococcus agalactiae 2603V/R	9.85e-05	ASD enriched
cpsO	surface antigen	Streptococcus agalactiae 2603V/R	9.18e-14	ASD enriched
hasA	surface antigen	Streptococcus pyogenes M1 GAS	6.75e-05	ASD enriched
csbD	surface antigen	Escherichia coli O8:H9 str. WS6788A	9.85e-05	ASD enriched
afaC-VII	AfaC-VII usher protein	Escherichia coli str. 239 KH 89	8.11e-20	ASD depleted
wcbE	glycosyltransferase	Burkholderia pseudomallei K96243	1.81e-23	ASD depleted
dotB	T4SS ATPase	Legionella pneumophila subsp. pneumophila str. Philadelphia 1	9.65e-07	ASD depleted
flgF	flagellar basal body rod protein	Burkholderia pseudomallei K96243	3.96e-05	ASD depleted
mtrE	multidrug efflux pump channel protein	Neisseria meningitidis MC58	6.36e-05	ASD depleted
pvdM	dipeptidase precursor	Pseudomonas aeruginosa PAO1	4.48e-08	ASD depleted
tcpI	toxin co-regulated pilus biosynthesis protein I	Vibrio cholerae O1 biovar El Tor str. N16961	3.8e-40	ASD depleted
